# Supplementary material for: Neuroprotective Evaluation of Murraya Carbazoles: In Vitro and Docking Insights into Their Anti-AChE and Anti-Aβ Activities
Source: Molecules. 2025 Jul 26;30(15):3138. doi: 10.3390/molecules30153138 (PMC12348157; doi:10.3390/molecules30153138)
Supplement: Supplementary file 1 [file molecules-30-03138-s001.zip]

Archive with 1 entries (1 files):
- molecules-3779461-supplementary.pdf
